# Supplementary material for: Mental Health Support for Hospital Staff during the COVID-19 Pandemic: Characteristics of the Services and Feedback from the Providers
Source: Healthcare (Basel). 2022 Jul 18;10(7):1337. doi: 10.3390/healthcare10071337 (PMC9324679; doi:10.3390/healthcare10071337)
Supplement: Supplementary file 1 [file healthcare-10-01337-s001.zip]

Archive with 1 entries (1 files):
- healthcare-1731994-supplementary.pdf
